# Supplementary material for: Conditional cash transfers to retain rural Kenyan women in the continuum of care during pregnancy, birth and the postnatal period: protocol for a cluster randomized controlled trial
Source: Trials. 2019 Mar 1;20:152. doi: 10.1186/s13063-019-3224-8 (PMC6397480; doi:10.1186/s13063-019-3224-8)
Supplement: Supplementary file 4 — Annex 13a: Informed consent form, English. Annex 14a: Consent to access medical records, English. (ZIP 23 kb) [file 13063_2019_3224_MOESM4_ESM.zip]

Archive with 2 entries (2 files):
- Additional file 4b Consent for Medical RecordsR1.docx
- Additional file 4a Informed ConsentR1.docx
